# Supplementary material for: Modulatory mechanisms of TARP γ8-selective AMPA receptor therapeutics
Source: Nat Commun. 2023 Mar 25;14:1659. doi: 10.1038/s41467-023-37259-5 (PMC10039940; doi:10.1038/s41467-023-37259-5)
Supplement: Supplementary file 6 — Source Data [file 41467_2023_37259_MOESM6_ESM.xlsx]

## Sheet: Figure 4
Figure 4B
	desensitization tau, ms												desensitization tau, ms												desensitization tau, ms
	GluA1i_γ8												GluA1i_γ8												GluA1i_γ8
Replicate	WT	+JNJ-118	Y519A	+JNJ-118	E520D	+JNJ-118	M523A	+JNJ-118	F527A	+JNJ-118		Replicate	WT	+LY-481	Y519A	+LY-481	E520D	+LY-481	M523A	+LY-481	F527A	+LY-481		Replicate	WT	+JNJ-059	Y519A	+JNJ-059	E520D	+JNJ-059	M523A	+JNJ-059	F527A	+JNJ-059
1	8.35331	5.0689	11.111	10.1329	5.39079	3.69202	7.59745	7.44152	16.6006	11.7117		1	7.25112	4.30607	6.86969	4.91049	6.34807	5.20381	4.80047	4.33982	14.9248	10.9912		1	6.27654	5.06803	7.31357	7.06541	5.10074	4.97681	7.1977	7.74038	19.426	15.4749
2	8.76551	4.25263	8.31753	8.12267	7.64879	5.15839	4.41442	4.52103	20.1349	14.5038		2	6.33931	3.63378	8.3855	5.49395	13.4283	10.1736	4.86908	4.81408	14.3572	10.0068		2	9.93677	5.7422	6.89831	6.57408	13.8037	11.6021	8.14408	8.04997	22.0991	17.4002
3	16.0806	6.04274	7.91102	7.29443	5.88853	4.02679	5.44418	4.66136	12.3416	9.33959		3	6.69206	4.84041	9.37977	5.44196	11.7182	8.02369	4.62106	4.39846	14.2637	13.248		3	12.685	6.63915	5.93234	6.14443	5.70821	4.99727	6.6581	7.27325	14.6153	12.9873
4	8.01089	6.16406	14.568	5.91886	5.40148	3.76266	5.40297	4.94056	18.168	15.9001		4	14.7912	7.65835	7.48655	6.73554	16.8073	10.5504	5.62011	4.92413	14.7248	13.2171		4	7.05575	6.10766	9.40569	9.37187	6.11756	5.03304	13.2956	12.807	14.0393	11.7698
5	6.97389	6.41226	9.47846	4.74741	4.88607	4.41632	8.17337	7.95417	14.196	11.9318		5	14.8755	5.78893	8.33236	8.07774	6.42572	4.43029	4.81412	4.10697	9.66707	9.24394		5	9.36583	5.43541	8.46918	8.97354	12.9422	13.1434	10.0388	9.45411	21.8777	21.5968
6	8.68401	7.15304	12.0747	5.43533	5.48731	4.18388	6.31366	6.24042	17.6826	13.9699		6	6.69338	5.03244	8.23152	7.09547			7.07518	5.34031				6	6.30484	5.93523			18.3923	17.266	7.23579	7.02603
7	7.98492	6.88986	9.28521	5.57179	4.5425	3.74209	12.2303	12.775	20.8348	16.2664		7	10.5677	7.75886					5.47164	4.14936				7	7.06731	6.7243			13.0952	12.2956	13.0593	13.405
8	10.4586	5.58386			9.18909	5.13646	13.2163	13.3761				8							5.60084	4.46626				8					14.4716	12.817
9	9.16021	6.10637					13.7462	14.0851				9												9					14.2554	13.0938
10	13.8026	6.57431					6.11998	6.36128
paired t-test:												paired t-test:												paired t-test:
t		4.035		2.968		4.565		0.2422		7.535		t		3.692		3.201		3.744		3.922		2.823		t		2.846		0.1446		3.965		0.09811		3.225
df		9		6		7		9		6		df		6		5		4		7		4		df		6		4		8		6		4
P (two-tailed)		0.0029		0.025		0.0026		0.8141		0.0003		P (two-tailed)		0.0102		0.024		0.02		0.0057		0.0477		P (two-tailed)		0.0293		0.892		0.0042		0.925		0.0321
Figure 4C
	desensitization tau, ms versus Time, s
		GluA1i_γ8, JNJ-118					GluA1i_γ8, JNJ-059					GluA1i Y519A_γ8, JNJ-118					GluA1i Y519A_γ8, JNJ-059					GluA1i M523A_γ8, JNJ-118					GluA1i M523A_γ8, JNJ-059
	Time, s	Mean	SEM	n		Time, s	Mean	SEM	n		Time, s	Mean	SEM	n		Time, s	Mean	SEM	n		Time, s	Mean	SEM	n		Time, s	Mean	SEM	n
	0	10.0241	0.96544	10		0	8.07734	0.926123	7		0	11.134	0.96358	7		0	7.51483	0.468852	5		0	8.28443	1.03768	10		0	8.93324	1.10604	7
	5	10.4004	1.08003	10		5	7.82299	0.99913	6		5	10.852	0.854104	7		5	7.80233	0.533897	5		5	8.49063	1.057	10		5	9.07914	1.06512	7
	10	10.0499	0.950169	10		10	8.03009	1.04882	5		10	10.6744	0.838561	7		10	7.58802	0.553005	5		10	8.4132	1.05623	10		10	9.18666	1.10053	7
	15	10.1079	1.01174	10		15	8.28698	0.874716	7		15	10.5223	0.849595	7		15	7.72943	0.530108	5		15	8.25944	1.08001	10		15	9.12318	1.03412	7
	20	10.0227	1.01699	10		20	8.2731	0.86024	7		20	10.5363	0.786391	7		20	7.73142	0.573366	5		20	8.28688	1.03562	10		20	9.10659	0.962919	7
	25	9.99824	1.0281	10		25	8.38484	0.903362	7		25	10.4734	0.778599	7		25	7.67699	0.614696	5		25	8.24722	1.05109	10		25	9.13502	0.909417	7
	30	9.98362	0.98801	10		30	8.33388	0.898315	7		30	10.5113	0.843354	7		30	7.62677	0.60779	5		30	8.30634	1.08535	10		30	9.31302	0.953086	7
	35	10.0269	1.02659	10		35	8.14159	0.85595	7		35	10.519	0.839699	7		35	7.63758	0.623513	5		35	8.1385	1.05776	10		35	9.33008	0.956278	7
	40	9.90158	0.962909	10		40	8.49616	0.976231	7		40	10.2982	0.83169	7		40	7.6986	0.638446	5		40	8.2054	1.08176	10		40	9.38635	1.05165	7
	45	9.97405	0.979236	10		45	8.28208	0.898483	7		45	10.464	0.911067	7		45	7.67467	0.62154	5		45	8.25484	1.07691	10		45	9.442	1.0213	7
	50	9.86299	0.943135	10		50	8.22885	0.943787	7		50	10.2612	0.78657	7		50	7.69937	0.637113	5		50	8.28536	1.13583	10		50	9.43187	1.06558	7
	55	9.9345	1.00271	10		55	8.56779	0.953269	7		55	10.3528	0.898272	7		55	7.51377	0.626594	5		55	8.28256	1.10286	10		55	9.35511	1.01367	7
	60	9.78526	0.897294	10		60	8.44421	0.996095	7		60	10.424	0.903	7		60	7.54711	0.598341	5		60	8.19448	1.11104	10		60	9.37814	1.04538	7
	65	9.65251	0.91322	10		65	8.06762	0.929313	7		65	10.4593	0.973476	7		65	7.58418	0.566974	5		65	8.55189	1.20495	9		65	9.27096	1.2202	7
	70	9.44357	1.05909	10		70	8.4148	1.00176	7		70	10.3338	0.910369	7		70	7.80614	0.625684	5		70	8.23205	1.12872	10		70	9.27441	1.13241	7
	75	9.72187	0.915623	10		75	8.53554	1.01664	7		75	10.3479	0.969128	7		75	7.64007	0.550964	5		75	8.27909	1.14236	10		75	9.70875	1.10636	7
	80	9.74191	0.982966	10		80	7.85486	1.01801	7		80	10.4077	1.05284	7		80	7.60121	0.593143	5		80	8.33174	1.166	10		80	9.6392	1.1008	7
	85	8.34069	0.732457	10		85	6.89845	0.597461	7		85	8.07502	0.462047	7		85	7.71772	0.465627	5		85	8.273	1.2329	10		85	9.63448	1.11281	7
	90	7.11693	0.377854	10		90	6.04258	0.252442	7		90	7.19773	0.676044	7		90	7.38826	0.609592	5		90	8.2633	1.15937	10		90	9.56897	1.09769	7
	95	6.22389	0.260263	10		95	5.88956	0.250903	7		95	6.8814	0.65092	7		95	7.76757	0.542109	5		95	8.38839	1.19178	10		95	9.52733	1.06194	7
	100	6.01504	0.276469	10		100	5.90933	0.239866	7		100	6.77485	0.736136	7		100	7.45783	0.686149	5		100	8.3121	1.20194	10		100	9.63596	1.10832	7
	105	6.03322	0.288899	10		105	5.98651	0.211025	7		105	6.73538	0.71717	7		105	7.71927	0.610639	5		105	8.19593	1.19884	10		105	9.68615	1.02254	7
	110	5.91904	0.285268	10		110	6.02029	0.185136	7		110	6.79846	0.722469	7		110	7.71933	0.658909	5		110	8.2025	1.19641	10		110	9.49737	1.0326	7
	115	6.0024	0.273508	10		115	6.00293	0.188548	7		115	6.6795	0.696805	7		115	7.62974	0.674907	5		115	8.27507	1.1758	10		115	9.51042	1.00107	7
	120	5.93977	0.275453	10		120	6.04714	0.25326	7		120	6.74281	0.704018	7		120	7.60315	0.637215	5		120	8.20113	1.17413	10		120	9.52448	0.969836	7
	125	5.96177	0.289712	10		125	6.06982	0.202668	7		125	6.77387	0.705266	7		125	7.76539	0.612973	5		125	8.10901	1.18099	10		125	9.38952	0.958994	7
	130	5.98616	0.300496	10		130	6.09753	0.198678	7		130	6.6957	0.695949	7		130	7.69298	0.667367	5		130	8.26156	1.19957	10		130	9.43201	0.970109	7
	135	5.98569	0.317465	10		135	6.14049	0.199243	7		135	6.75685	0.67021	7		135	7.75769	0.65523	5		135	8.14686	1.18602	10		135	9.42897	0.942725	7
	140	5.95897	0.261283	10		140	5.96969	0.200772	7		140	6.74519	0.654378	7		140	7.88589	0.675779	5		140	8.2192	1.16145	10		140	9.56899	0.95734	7
	145	5.91622	0.294549	10		145	6.00385	0.196511	7		145	6.68697	0.555603	7		145	7.64889	0.682982	5		145	8.05447	1.19353	10		145	9.33391	0.968098	7
	150	5.92805	0.318041	10		150	6.08378	0.230542	7		150	6.89304	0.542197	7		150	7.7656	0.71401	5		150	8.07872	1.17544	10		150	9.4637	0.972209	7
	155	5.89128	0.30478	10		155	6.04117	0.176733	7		155	6.87864	0.51042	7		155	7.82507	0.685447	5		155	8.00519	1.18871	10		155	9.35034	0.96057	7
	160	5.94578	0.300659	10		160	5.98246	0.215779	7		160	6.98527	0.488563	7		160	7.71457	0.652395	5		160	8.17391	1.14383	10		160	9.29038	0.946485	7
	165	6.06386	0.317523	10		165	6.06902	0.21813	7		165	6.99377	0.419464	7		165	7.82471	0.673337	5		165	8.09443	1.14626	10		165	9.46914	0.902605	7
	170	5.95949	0.301046	10		170	6.02014	0.188003	7		170	6.97848	0.432516	7		170	7.7014	0.683407	5		170	8.10186	1.14357	10		170	9.48396	0.860083	7
	175	5.9027	0.282848	10		175	6.09977	0.172759	7		175	7.08345	0.470831	7		175	7.74226	0.608872	5		175	8.05081	1.15622	10		175	9.40306	0.904837	7
	180	5.869	0.297285	10		180	6.00249	0.161708	7		180	7.15164	0.409833	7		180	7.73773	0.693667	5		180	8.07761	1.15879	10		180	9.44799	0.871872	7
	185	5.99256	0.30536	10		185	5.84566	0.189824	7		185	7.12975	0.434932	7		185	7.9631	0.853233	4		185	8.11345	1.18147	10		185	9.16035	0.813615	7
	190	5.89698	0.305439	10		190	5.99204	0.201272	7		190	7.18028	0.384297	7		190	7.91591	0.859089	4		190	8.02501	1.13685	10		190	9.31498	0.77363	7
	195	5.87329	0.316318	10		195	5.87205	0.22305	7		195	7.0822	0.391298	7		195	7.96312	0.83817	4		195	8.00069	1.13215	10		195	9.26355	0.768437	7
	200	6.06096	0.347379	10		200	5.88529	0.240678	7		200	7.14595	0.367046	7		200	7.9779	0.768182	4		200	7.98041	1.14452	10		200	9.20574	0.806203	7
	205	5.99716	0.329621	10		205	5.96051	0.21009	7		205	7.27923	0.374933	7		205	8.07654	0.80918	4		205	8.02413	1.13799	10		205	9.18965	0.818004	7
	210	6.06957	0.367453	10		210	5.93836	0.239218	7		210	7.22979	0.379581	7		210	7.93784	0.923262	4		210	7.98354	1.15796	10		210	9.23145	0.770259	7
	215	5.96706	0.344511	10		215	5.90686	0.210522	7		215	7.2632	0.329042	7		215	7.99034	0.729238	4		215	8.00518	1.13956	10		215	9.05733	0.834255	7
	220	6.08721	0.346883	10		220	6.03842	0.255757	7		220	7.15953	0.316955	7		220	8.12993	0.85087	4		220	8.01734	1.17711	10		220	9.07076	0.86518	7
	225	6.00546	0.329864	10		225	5.96121	0.226563	7		225	7.32591	0.365387	7		225	7.89573	0.824792	4		225	7.96965	1.18971	10		225	9.10505	0.958602	6
	230	6.00613	0.344965	10		230	6.00129	0.225794	7		230	7.36666	0.343639	7		230	8.13081	0.823306	4		230	7.95239	1.15606	10		230	9.25201	0.997382	6
	235	6.06033	0.322947	10		235	5.99534	0.217607	7		235	7.30228	0.345549	7		235	7.98754	0.789534	4		235	7.93031	1.17195	10		235	9.26245	0.986636	6
	240	6.10099	0.351995	10		240	6.06086	0.173902	7		240	7.41408	0.345615	7		240	7.87922	0.827065	4		240	7.95322	1.16911	10		240	9.38815	0.908654	6

## Sheet: Figure 5
Figure 5C
	desensitization tau, ms
Replicate	GluA1i_γ8	GluA1i Y519A_γ8	GluA1i E520D_γ8	GluA1i M523A_γ8	GluA1i F527A_γ8	GluA1i V534A_γ8	GluA1i F537A_γ8	GluA1i R541A_γ8	GluA1i F542A_γ8	GluA1i L785A_γ8
1	7.25112	6.86969	5.10074	3.62879	22.1469	23.699	10.1398	19.2662	7.21143	7.63423
2	6.33931	8.3855	13.8037	4.80047	16.6006	17.9607	9.27939	21.6936	13.3455	9.24429
3	6.69206	9.37977	5.70821	4.86908	20.1349	17.4867	16.6404	19.2897	12.8857	8.80958
4	6.27654	7.31357	6.11756	4.62107	12.3416	19.6083	10.4464	13.07	14.5657	9.42309
5	9.93677	6.89831	5.39079	7.1977	18.168	21.1146	18.0833	19.9968	14.3066	6.52448
6	12.685	5.93233	7.64879	8.14408	14.196	11.7904	11.6248	20.7634	19.6683	6.54982
7	7.05575	9.40569	5.88853	6.6581	17.6826	12.145	14.2293	31.1644	23.6688
8	9.36583	8.46918	5.40148	5.11271	20.8348	10.7998	11.1036	16.5852	27.4226
9	6.30484	11.111	4.88607	7.59745	19.426			11.0797	23.6939
10	7.06731	8.31753	5.48731	4.41442	22.0991			15.1789	16.4672
11	7.97882	7.91102	4.5425	5.44418	14.6153			14.5695	15.8003
12	9.83678	14.568	9.18909	5.40297	14.0393			14.6888	19.035
13	8.05268	9.47846	6.34807	8.17337	21.8777			13.6237	8.99266
14	8.35331	12.0747	13.4283	6.31366				8.22924	13.8178
15	8.76551	9.28521	11.7182	6.11998				7.18377	8.71346
16	14.7912	7.48655	12.9422	5.62011				6.32529	8.54337
17	14.8755	8.33236	18.3923	4.81412				8.19148	8.32282
18	6.69338	8.23152	13.0952	7.07518				6.48691	12.6176
19	10.5677		14.4715	5.47164				6.32587	14.7699
20	11.8273		14.2554	5.60084				13.4465	23.732
21	15.3717		16.8073	13.2956				12.846	13.7281
22	13.7247		6.42572	10.0388				26.5631
23	16.0806			7.23579				25.5593
24	8.01089			13.0593				26.5214
25	6.97389			12.2303
26	8.68401			13.2163
27	7.98492			13.7462
28	10.4586
29	9.16021
30	13.8026
one-way ANOVA:
F (DFn,DFd)	F (9.167) = 13.63
Dunnet`s multiple comparison test:
adjusted P value		0.9965	0.9997	0.3179	<0.0001	0.0006	0.4895	<0.0001	0.0001	0.9786

## Sheet: Figure 6
Figure 6A												Figure 6B
	desensitization tau, ms versus Time, s												desensitization tau, ms versus Time, s																desensitization tau, ms
		GluA1i_γ8, JNJ-059					GluA2iQ_γ8, JNJ-059							GluA2iQ_γ8, JNJ-118					GluA2iQ_γ8, LY-481					GluA2iQ_γ8, JNJ-059				Replicate	control	+JNJ-118	control	+LY-481	control	+JNJ-059
	Time, s	Mean	SEM	n		Time, s	Mean	SEM	n				Time, s	Mean	SEM	n		Time, s	Mean	SEM	n		Time, s	Mean	SEM	n		1	26.4441	22.4519	22.9442	27.5458	63.4406	85.6468
	0	8.07734	0.926123	7		0	40.114	5.6201	8				0	37.6275	2.99826	8		0	35.621	2.55989	9		0	40.114	5.6201	8		2	26.1502	16.0909	23.8217	28.7045	66.8768	75.7778
	5	7.82299	0.99913	6		5	42.0815	5.9544	8				5	36.729	2.38035	9		5	35.6032	2.69491	9		5	42.0815	5.9544	8		3	33.7926	26.4598	62.1134	66.2544	50.1411	70.5958
	10	8.03009	1.04882	5		10	42.8079	5.71691	8				10	34.9801	2.27489	9		10	34.2534	3.05924	9		10	42.8079	5.71691	8		4	33.3866	36.4205	40.4524	62.8094	59.1872	85.8831
	15	8.28698	0.874716	7		15	45.0652	6.22377	8				15	35.2568	3.20673	9		15	36.8072	3.70172	9		15	45.0652	6.22377	8		5	32.7682	24.3539	48.6733	66.3627	44.9841	83.1342
	20	8.2731	0.86024	7		20	44.599	6.2826	8				20	35.0457	2.88777	9		20	36.9225	4.50513	9		20	44.599	6.2826	8		6	38.2112	33.4569	46.6892	62.9099	21.1076	39.5144
	25	8.38484	0.903362	7		25	45.1725	5.67945	8				25	34.3748	2.73202	9		25	35.7724	4.17033	9		25	45.1725	5.67945	8		7	58.5276	56.592	31.5482	32.2898	36.2313	55.0314
	30	8.33388	0.898315	7		30	46.0976	5.98802	8				30	35.219	2.99256	8		30	36.5134	4.20172	9		30	46.0976	5.98802	8		8	26.6705	24.5028	29.7768	34.9736	28.4023	56.9541
	35	8.14159	0.85595	7		35	45.6981	5.87899	8				35	34.3128	2.37318	9		35	36.753	3.49879	9		35	45.6981	5.87899	8		9	36.3104	35.1392	32.3168	36.0235
	40	8.49616	0.976231	7		40	45.1059	5.58446	8				40	33.892	3.31142	9		40	38.3624	4.51143	9		40	45.1059	5.58446	8		paired t-test:
	45	8.28208	0.898483	7		45	47.2662	6.64751	8				45	35.0017	3.12358	9		45	37.0907	4.31595	9		45	47.2662	6.64751	8		t		3.009		3.436		7.485
	50	8.22885	0.943787	7		50	44.9384	5.69738	8				50	36.347	3.42465	9		50	37.0283	4.00561	9		50	44.9384	5.69738	8		df		8		8		7
	55	8.56779	0.953269	7		55	45.8387	5.78847	8				55	35.0484	3.7901	9		55	37.6585	4.34008	9		55	45.8387	5.78847	8		P (two-tailed)		0.0168		0.0089		0.0001
	60	8.44421	0.996095	7		60	46.5163	5.86844	8				60	34.4942	3.05234	9		60	37.6772	4.49553	9		60	46.5163	5.86844	8
	65	8.06762	0.929313	7		65	46.9223	5.8879	8				65	32.8184	2.94983	7		65	38.5098	4.70402	9		65	46.9223	5.8879	8
	70	8.4148	1.00176	7		70	46.547	5.71366	8				70	36.3006	3.5583	9		70	38.0801	4.19831	9		70	46.547	5.71366	8
	75	8.53554	1.01664	7		75	46.7839	6.46205	8				75	35.5382	3.09157	9		75	38.0012	4.29149	9		75	46.7839	6.46205	8
	80	7.85486	1.01801	7		80	47.2907	6.17935	8				80	32.3417	3.27999	9		80	37.9023	4.46547	9		80	47.2907	6.17935	8
	85	6.89845	0.597461	7		85	48.6514	5.87005	8				85	31.2316	3.29013	9		85	40.5306	5.10524	9		85	48.6514	5.87005	8
	90	6.04258	0.252442	7		90	50.9048	5.84011	8				90	32.114	3.26676	9		90	44.2253	6.18873	9		90	50.9048	5.84011	8
	95	5.88956	0.250903	7		95	52.6673	6.36195	8				95	29.2119	3.62858	9		95	43.8074	5.87449	9		95	52.6673	6.36195	8
	100	5.90933	0.239866	7		100	54.0516	6.72976	8				100	32.0908	4.20916	9		100	42.6116	5.99789	9		100	54.0516	6.72976	8
	105	5.98651	0.211025	7		105	60.1738	7.22284	8				105	31.2646	4.2193	9		105	42.6175	5.37266	9		105	60.1738	7.22284	8
	110	6.02029	0.185136	7		110	61.0487	6.88162	8				110	30.622	3.89493	9		110	43.0559	5.19793	9		110	61.0487	6.88162	8
	115	6.00293	0.188548	7		115	61.589	6.69625	8				115	30.0396	3.6211	9		115	45.3602	5.70773	9		115	61.589	6.69625	8
	120	6.04714	0.25326	7		120	62.3159	7.02092	8				120	30.7463	3.94881	9		120	45.7666	5.70817	9		120	62.3159	7.02092	8
	125	6.06982	0.202668	7		125	62.7739	5.95018	8				125	31.9991	4.09041	9		125	45.5987	5.37821	9		125	62.7739	5.95018	8
	130	6.09753	0.198678	7		130	63.7155	6.71658	8				130	29.8193	4.02406	9		130	46.7971	6.03559	9		130	63.7155	6.71658	8
	135	6.14049	0.199243	7		135	67.1779	6.16357	8				135	30.1815	3.59315	9		135	44.8734	5.59943	9		135	67.1779	6.16357	8
	140	5.96969	0.200772	7		140	66.7368	6.09277	8				140	30.8797	4.18281	9		140	47.3049	5.79686	9		140	66.7368	6.09277	8
	145	6.00385	0.196511	7		145	68.6507	7.17531	8				145	29.5177	4.07406	9		145	45.9545	5.8296	9		145	68.6507	7.17531	8
	150	6.08378	0.230542	7		150	68.7967	7.04107	8				150	29.4763	3.94355	9		150	45.8185	5.06522	9		150	68.7967	7.04107	8
	155	6.04117	0.176733	7		155	67.8786	6.68211	8				155	29.8552	4.05802	9		155	45.8914	5.84328	9		155	67.8786	6.68211	8
	160	5.98246	0.215779	7		160	67.343	6.33577	8				160	29.8214	4.28545	9		160	46.8789	5.76881	9		160	67.343	6.33577	8
	165	6.06902	0.21813	7		165	69.2378	6.49319	8				165	29.0835	3.79757	9		165	45.5749	5.91923	9		165	69.2378	6.49319	8
	170	6.02014	0.188003	7		170	69.2999	6.45047	8				170	30.7403	3.58874	9		170	46.3751	5.61394	9		170	69.2999	6.45047	8
	175	6.09977	0.172759	7		175	67.8835	6.30946	8				175	32.4871	4.16771	9		175	47.346	5.98477	9		175	67.8835	6.30946	8
	180	6.00249	0.161708	7		180	71.6286	7.70301	8				180	30.7053	4.27952	9		180	46.4337	5.88051	9		180	71.6286	7.70301	8
	185	5.84566	0.189824	7		185	68.2371	6.35691	8				185	29.0393	4.23537	9		185	46.2829	6.07844	9		185	68.2371	6.35691	8
	190	5.99204	0.201272	7		190	66.6483	7.02933	8				190	27.7972	4.6909	9		190	45.7256	5.41071	9		190	66.6483	7.02933	8
	195	5.87205	0.22305	7		195	69.2757	5.96634	8				195	28.4126	4.21867	9		195	45.5289	5.20666	9		195	69.2757	5.96634	8
	200	5.88529	0.240678	7		200	70.349	6.35804	8				200	29.6905	3.92535	9		200	44.4699	4.96381	9		200	70.349	6.35804	8
	205	5.96051	0.21009	7		205	72.2341	7.19349	8				205	28.38	3.98924	9		205	41.9819	4.42453	8		205	72.2341	7.19349	8
	210	5.93836	0.239218	7		210	71.8905	6.88416	8				210	27.848	3.85248	9		210	44.0636	4.63627	9		210	71.8905	6.88416	8
	215	5.90686	0.210522	7		215	72.1216	6.4449	8				215	28.8821	4.15398	9		215	45.0203	5.09324	9		215	72.1216	6.4449	8
	220	6.03842	0.255757	7		220	71.029	5.68484	8				220	30.4081	4.11625	9		220	44.4201	4.99662	9		220	71.029	5.68484	8
	225	5.96121	0.226563	7		225	69.9804	6.35647	8				225	28.5647	3.91321	9		225	46.3796	6.61668	9		225	69.9804	6.35647	8
	230	6.00129	0.225794	7		230	69.9279	8.62679	7				230	27.7369	3.96788	9		230	43.08	4.86803	9		230	69.9279	8.62679	7
	235	5.99534	0.217607	7		235	70.4748	8.13035	7				235	29.5395	4.53119	9		235	43.9235	5.11136	9		235	70.4748	8.13035	7
	240	6.06086	0.173902	7		240	69.8519	6.95695	7				240	29.6532	4.25971	9		240	42.0342	4.37421	9		240	69.8519	6.95695	7
Figure 6C											Figure 6D						Figure 6E
	desensitization tau, ms versus Time, s											desensitization tau, ms versus Time, s						desensitization tau, ms						Equilibrium current, %
		GluA1i/GluA2iR_γ8, JNJ-059					GluA1i/GluA2iR_γ8/γ8, JNJ-059						GluA2iQ_g2DM, JNJ-059				Replicate	GluA2iQ_g2WT	GluA2iQ_g2DM	GluA2iQ_γ8WT	GluA2iQ_γ8DM		Replicate	GluA2iQ_g2WT	GluA2iQ_g2DM	GluA2iQ_γ8WT	GluA2iQ_γ8DM
	Time, s	Mean	SEM	n		Time, s	Mean	SEM	n			Time, s	Mean	SEM	n		1	19.8908	16.4607	63.4406	52.3828		1	49.3141	27.582	34.0286	36.3836
	0	16.4912	2.43766	4		0	22.8351	1.8264	10			0	14.6583	1.57471	5		2	24.2711	9.01203	66.8768	49.1603		2	49.1338	9.27669	32.6406	33.0904
	5	16.3632	2.25266	4		5	22.2543	1.63925	10			5	14.8233	1.70708	5		3	19.8092	12.0614	50.1411	61.8597		3	27.896	10.3845	26.2089	46.4673
	10	16.288	2.07982	4		10	22.1161	1.54321	10			10	13.8359	1.52006	5		4	31.4254	19.2283	41.0391	44.7284		4	44.5888	33.6304	32.2022	47.4984
	15	16.1546	1.89053	4		15	21.4112	1.30598	10			15	14.9991	2.23116	5		5	23.0971	23.7664	59.1872	49.1522		5	55.6513	35.3821	34.2528	26.9635
	20	15.9573	1.88783	4		20	20.8629	1.23302	10			20	13.8445	1.61778	5		6	20.4244	14.4626	44.9841	46.0506		6	25.6341	13.9942	30.5684	40.7421
	25	15.7846	1.83027	4		25	20.8669	1.19752	10			25	13.136	1.80504	4		7	29.3264	18.5209	76.4727	57.8534		7	52.1637	20.3532	38.4033	47.3409
	30	16.2394	1.91534	4		30	21.212	1.12966	10			30	13.3419	1.52609	5		8	15.8947	17.6632	46.6517	32.6245		8	34.2151	40.4579	29.4572	19.1433
	35	15.9629	1.71325	4		35	20.8938	1.21839	10			35	13.541	1.62394	5		9	18.2519	31.4232	24.289			9	46.4356	38.6975	11.788
	40	16.2629	1.65434	4		40	21.0669	1.2633	10			40	13.8606	1.83422	5		10	26.6693	12.6744	21.1076			10	45.9734	9.89447	9.65577
	45	15.9013	1.61193	4		45	21.5997	1.2799	10			45	13.7667	1.76835	5		11		11.7869	14.0788			11		16.0528	3.34024
	50	15.7453	1.84033	4		50	20.6617	1.19293	10			50	13.9497	1.88161	5		12			26.4441			12			22.0122
	55	15.7423	1.76141	4		55	21.4507	1.35718	10			55	13.2445	1.77249	5		13			19.7904			13			9.24724
	60	15.7579	1.85282	4		60	20.654	1.08184	10			60	13.3133	1.78115	5		14			26.1502			14			16.1721
	65	15.7985	1.68959	4		65	20.9975	1.39027	9			65	13.9613	2.08953	5		15			33.7926			15			18.4617
	70	15.8993	1.84757	4		70	20.8396	1.23089	10			70	14.0393	1.99663	5		16			22.9442			16			11.3514
	75	15.8981	1.78321	4		75	20.6645	0.989035	10			75	13.8219	2.12612	5		17			14.3772			17			2.81412
	80	14.6781	2.14369	4		80	21.1685	1.28273	10			80	13.7188	2.07541	5		18			20.5592			18			10.4155
	85	12.8317	1.16792	4		85	21.0086	1.12618	10			85	13.7447	2.06597	5		19			23.8217			19			12.0598
	90	12.2525	1.17114	4		90	20.954	1.17699	10			90	12.1098	1.21094	5		unpaired t-test:						unpaired t-test:
	95	12.4557	1.03834	4		95	20.5363	1.38546	10			95	10.2924	0.855139	5		t		1.555		2.699		t		4.006		3.577
	100	12.6656	1.25979	4		100	19.9468	1.41927	10			100	8.72657	0.716867	5		df		19		25		df		19		25
	105	12.5825	1.15794	4		105	19.8755	1.32989	10			105	8.31639	0.578499	4		P (two-tailed)		0.1363		0.0123		P (two-tailed)		0.0008		0.0015
	110	13.0878	1.13434	4		110	20.4323	1.39501	10			110	7.80637	0.526629	5
	115	12.7819	1.2021	4		115	21.1181	1.39246	10			115	7.65474	0.497888	5
	120	13.139	1.29642	4		120	21.2446	1.30683	10			120	7.56113	0.565956	5
	125	13.2968	1.23554	4		125	22.0399	1.3458	10			125	7.57046	0.511276	5
	130	13.4301	1.41005	4		130	22.6743	1.50435	10			130	7.55316	0.57897	5
	135	13.2935	1.32176	4		135	22.4989	1.54363	10			135	7.52435	0.542947	5
	140	13.4958	1.31863	4		140	23.2626	1.56883	10			140	7.44426	0.612676	5
	145	13.7671	1.27814	4		145	23.1024	1.66561	10			145	7.2921	0.333534	5
	150	13.3083	1.25244	4		150	22.668	1.98937	10			150	7.2002	0.417958	5
	155	13.7587	1.35232	4		155	23.2815	1.79225	10			155	7.27432	0.340664	5
	160	13.8342	1.33055	4		160	23.2258	1.92791	10			160	7.33901	0.256755	5
	165	13.9609	1.354	4		165	23.7448	2.01696	10			165	7.14544	0.360154	5
	170	13.8611	1.60018	4		170	24.0855	1.97232	10			170	7.17397	0.293999	5
	175	13.7961	1.37637	4		175	24.2351	1.972	10			175	7.13887	0.306019	5
	180	13.8878	1.33647	4		180	25.3781	2.13868	10			180	7.22839	0.290559	5
	185	13.9698	1.47547	4		185	26.6576	2.04818	10			185	7.14248	0.295995	5
	190	14.1087	1.40945	4		190	25.5256	2.07572	10			190	7.1372	0.249853	5
	195	13.9557	1.60614	4		195	26.4312	2.15206	10			195	7.07069	0.264704	5
	200	14.0225	1.55107	4		200	27.1237	2.41643	10			200	7.09024	0.261885	5
	205	14.4951	1.43441	4		205	27.9043	2.27084	10			205	6.97303	0.305491	5
	210	14.358	1.3661	4		210	27.4863	2.29086	10			210	6.9752	0.450213	5
	215	14.3579	1.54673	4		215	28.1021	2.515	10			215	7.01167	0.381649	5
	220	14.4386	1.38165	4		220	28.5826	2.5916	10			220	7.15878	0.345927	5
	225	14.2729	1.48719	4		225	27.6184	2.32066	10			225	7.13029	0.352622	5
	230	14.1639	1.49981	4		230	28.0429	2.1221	10			230	7.11949	0.394802	5
	235	14.0788	1.46539	4		235	28.1978	2.50602	10			235	7.41112	0.243779	5
	240	14.3807	1.45922	4		240	28.6145	2.22563	10			240	7.21906	0.32471	5

## Sheet: Figure S6
Figure S6A
	Normalized peak current					Resensitization, %
	GluA1i_γ8					GluA1i_γ8
Replicate	JNJ-118	LY-481	JNJ-059		Replicate	control	+JNJ-118	control	+LY-481	control	+JNJ-059
1	0.701623	0.671646	0.820747		1	2.76066	0.668365	1.16468	0.432498	0.118019	-0.52465
2	0.524096	0.38942	0.695874		2	4.25057	2.1769	0.506312	0.096141	1.66766	0.878447
3	0.588149	0.714865	0.813683		3	1.65361	0.449151	0.645743	-0.46082	2.38443	-0.03247
4	0.677282	0.845322	0.898551		4	0.281398	0.22813	6.66284	0.494087	0.381994	-0.10078
5	0.516863	0.775806	0.680901		5	0.144494	-0.35954	4.8294	-0.10879	0.730502	-0.16927
6	0.55982	0.803948	0.876159		6	5.14529	0.728855	0.221446	-0.5198	-0.10565	-0.43117
7	0.87405	0.973376	0.921487		7	0.30216	0.135878	2.13589	0.296265	-0.07612	0.063309
8	0.872772				8	1.56556	0.292803
9	0.899351				9	1.23129	0.94267
10	0.856809				10	1.75731	0.339997
11	0.669571
12	0.832616
13	0.771386
one-sample t-test:					paired t-test:
t	7.16	3.788	5.137		t		3.257		2.607		2.555
df	12	6	6		df		9		6		6
P (two-tailed)	<0.0001	0.0091	0.021		P (two-tailed)		0.0099		0.0403		0.0432
Figure S6B
	Equilibrium current, %												Equilibrium current, %												Equilibrium current, %
	GluA1i_γ8												GluA1i_γ8												GluA1i_γ8
Replicate	WT	+JNJ-118	Y519A	+JNJ-118	E520D	+JNJ-118	M523A	+JNJ-118	F527A	+JNJ-118		Replicate	WT	+LY-481	Y519A	+LY-481	E520D	+LY-481	M523A	+LY-481	F527A	+LY-481		Replicate	WT	+JNJ-059	Y519A	+JNJ-059	E520D	+JNJ-059	M523A	+JNJ-059	F527A	+JNJ-059
1	8.57658	3.16754	12.9441	10.4305	0.82799	0.768227	3.77316	3.63051	4.79622	5.08239		1	6.56774	1.33597	6.43192	2.91736	1.53596	1.13998	1.12156	1.12902	7.77339	4.47973		1	2.60125	1.68513	2.9132	2.92653	1.61722	1.43077	2.15545	2.55186	13.6718	7.65284
2	10.3099	3.23896	7.92562	6.86652	5.40651	2.50559	1.42624	1.43311	15.3593	10.2961		2	2.40202	0.696646	9.00587	4.41601	10.2433	5.49385	1.28892	1.14748	6.28218	2.91657		2	9.5891	3.09929	2.77295	2.02969	14.9932	8.69064	3.11941	3.43425	16.3333	8.39616
3	9.0715	2.33906	6.03056	5.17276	1.27439	0.365196	1.92419	1.59867	25.2568	21.1692		3	5.49403	3.00904	9.53643	3.7754	5.24971	2.47183	1.21777	1.23283	10.674	8.85693		3	13.2298	4.07995	1.7729	1.40844	0.842194	0.671055	1.02369	1.45224	5.06603	3.34761
4	4.86551	2.97987	20.3067	4.95331	2.08629	0.662186	2.16209	1.76227	3.37536	3.27381		4	12.5482	2.73605	2.76354	1.44178	15.373	4.8368	0.557498	0.637583	8.26902	6.04185		4	3.30072	2.58151	8.82244	8.65901	1.3215	1.14238	15.4717	13.3184	3.87537	2.62733
5	3.16567	2.7338	7.06227	1.12198	1.11918	1.20839	3.92967	3.71357	18.7568	17.44		5	17.3099	2.94474	3.14127	2.87499	0.877428	0.180499	0.756268	0.465488	7.64802	6.1535		5	4.32408	1.86433	6.76891	7.12893	8.16741	7.1497	7.23308	5.03048	12.3238	12.2724
6	10.8405	7.41439	10.0687	1.93855	1.5869	1.80834	1.4265	1.63128	14.5168	12.3369		6	2.88421	0.904477	4.2222	2.83425			1.4519	0.905756				6	2.13108	2.57308			21.0214	19.1143	1.40098	1.65174
7	6.06466	4.24679	7.67757	2.60364	0.680229	0.513704	11.2172	12.2956	17.9949	14.343		7	12.5627	5.73719					0.646478	0.229126				7	3.79558	3.27333			5.79047	4.78956	9.84526	11.1049
8	8.84766	2.85076			4.23408	1.04691	14.0387	13.4429	6.93133	6.23434		8							0.722781	0.317019				8					9.86451	8.66608
9	7.9205	3.81412					13.5921	13.2856				9												9					9.20312	8.40426
10	14.7761	4.79781					1.14064	0.787388
paired t-test:												paired t-test:												paired t-test:
t		5.092		2.899		2.177		0.7039		3.003		t		3.408		3.2		2.07		2.553		6.393		t		2.082		0.9734		2.216		0.4727		2.236
df		9		6		7		9		7		df		6		5		4		7		4		df		6		4		8		6		4
P (two-tailed)		0.0007		0.0274		0.0659		0.4993		0.0198		P (two-tailed)		0.0144		0.024		0.1073		0.038		0.0031		P (two-tailed)		0.0825		0.3855		0.0575		0.6531		0.0891
	Resensitization, %												Resensitization, %												Resensitization, %
	GluA1i_γ8												GluA1i_γ8												GluA1i_γ8
Replicate	WT	+JNJ-118	Y519A	+JNJ-118	E520D	+JNJ-118	M523A	+JNJ-118	F527A	+JNJ-118		Replicate	WT	+LY-481	Y519A	+LY-481	E520D	+LY-481	M523A	+LY-481	F527A	+LY-481		Replicate	WT	+JNJ-059	Y519A	+JNJ-059	E520D	+JNJ-059	M523A	+JNJ-059	F527A	+JNJ-059
1	1.65361	0.449151	-0.40677	0.105152	1.10004	0.36428	0.334829	0.552439	1.58173	1.26393		1	1.16468	0.432498	2.16936	0.73491	0.430299	-0.10782	0.258086	-0.00121	1.66641	-0.11779		1	0.118019	-0.524646	0.517321	0.33067	0.3312	0.359681	0.356203	-0.06543	3.09038	0.005992
2	0.281398	0.22813	0.081468	0.273906	2.33594	0.840873	1.01428	0.57402	4.17237	2.12577		2	0.506312	0.096141	1.67652	-0.02504	2.67731	0.245653	0.157885	-0.08822	1.03108	-0.16591		2	1.66766	0.878447	0.093229	0.756068	1.96352	0.071336	0.027344	-0.24331	3.56322	0.102633
3	0.144494	-0.359542	0.105199	0.102503	0.517746	0.371623	0.119429	0.370789	2.70866	2.0029		3	0.645743	-0.46082	4.06819	0.249154	2.19506	0.491356	0.212151	-0.20251	1.5552	0.16132		3	2.38443	-0.032473	0.198579	0.133854	0.271111	0.149877	-0.79026	-0.19683	1.58962	-0.42697
4	5.14529	0.728855	5.34645	0.984338	0.762128	1.05383	0.723197	0.525373	1.31874	0.852813		4	6.66284	0.494087	0.869079	0.20503	5.78749	0.663874	0.236683	0.06166	1.43233	-0.02558		4	0.381994	-0.100776	0.373558	-0.02837	0.14249	0.480821	4.25249	3.22024	0.402771	-1.07028
5	0.30216	0.135878	2.88145	0.210768	1.46834	0.235816	1.0934	0.576624	2.32351	2.9519		5	4.8294	-0.10879	0.632622	0.00055	0.281996	0.070161	-0.06744	-0.42695	1.44597	0.076728		5	0.730502	-0.169275	0.658804	0.234974	2.96946	1.86856	1.77452	0.951469	0.086162	-0.14316
6	1.56556	0.292803	4.53709	0.486822	0.709224	0.004128	0.827704	0.416497	5.40168	0.93215		6	0.221446	-0.5198	0.872184	-0.08048			0.549148	-0.05516				6	-0.10565	-0.431175			4.82533	3.65047	0.250319	0.254324
7	1.23129	0.94267	1.45432	0.613732	1.28088	0.039916	0.259551	0.163253	1.99521	1.27504		7	2.13589	0.296265					0.04756	0.325842				7	-0.07612	0.0633087			1.81806	1.13628	1.04446	0.510899
8	1.75731	0.339997			2.73678	0.878363	0.192219	0.073338	1.84423	0.879755		8							0.227013	0.038794				8					3.46796	2.4152
9												9												9					2.49575	2.69767
paired t-test:												paired t-test:												paired t-test:
t		3.257		2.054		3.535		2.661		2.083		t		2.607		3.138		2.284		2.736		14.98		t		2.555		0.4182		2.395		1.738		3.544
df		9		6		7		9		7		df		6		5		4		7		4		df		6		4		8		6		4
P (two-tailed)		0.0099		0.0857		0.0095		0.026		0.0758		P (two-tailed)		0.0403		0.0257		0.0844		0.0291		0.0001		P (two-tailed)		0.0432		0.6973		0.0435		0.1328		0.0239

## Sheet: Figure S7
Figure S7A
	desensitization tau, ms				Equilibrium current, %				Resensitization, %
Replicate	control	+isatin		Replicate	control	+isatin		Replicate	control	+isatin
1	8.3077	8.14826		1	8.94364	9.14166		1	3.59684	3.48968
2	10.1047	10.7663		2	12.384	13.3644		2	3.83005	2.45711
3	7.51357	7.80082		3	5.41213	6.68882		3	3.2635	3.93839
4	16.6488	16.1358		4	12.6627	11.685		4	3.51445	2.7057
5	15.4816	14.8236		5	14.2714	13.2973		5	4.66881	4.32472
6	19.8363	19.537		6	20.9505	20.0322		6	3.45637	4.1834
7	19.3567	18.8927		7	24.1952	20.27		7	4.84945	5.44332
paired t-test:
t		0.9092				0.9446				0.2969
df		6				6				6
P (two-tailed)		0.3983				0.3813				0.7766

## Sheet: Figure S8
Figure S8A																Figure S8B
	Equilibrium current, %																Resensitization, %
Replicate	GluA1i_γ8	GluA1i Y519A_γ8	GluA1i E520D_γ8	GluA1i M523A_γ8	GluA1i F527A_γ8	GluA1i V534A_γ8	GluA1i F537A_γ8	GluA1i R541A_γ8	GluA1i F542A_γ8	GluA1i L785A_γ8						Replicate	GluA1i_γ8	GluA1i Y519A_γ8	GluA1i E520D_γ8	GluA1i M523A_γ8	GluA1i F527A_γ8	GluA1i V534A_γ8	GluA1i F537A_γ8	GluA1i R541A_γ8	GluA1i F542A_γ8	GluA1i L785A_γ8
1	6.56774	6.43192	1.61722	1.59619	4.79622	32.9485	4.26994	20.979	2.69466	1.46967						1	1.16468	2.16936	0.3312	0.936813	1.58173	3.01157	2.96559	0.292414	1.18364	5.12634
2	2.40202	9.00587	14.9932	1.12156	15.3593	16.5401	4.04264	34.3325	10.4318	2.83053						2	0.506312	1.67652	1.96352	0.258086	4.17237	2.17654	3.07182	0.355989	1.11221	1.75962
3	5.49403	9.53643	0.842194	1.28892	25.2568	20.2317	13.9297	28.7478	19.0446	2.55389						3	0.645743	4.06819	0.271111	0.157885	2.70866	2.87324	6.10181	-0.38816	2.53912	-0.49131
4	2.60125	2.9132	1.3215	1.21777	3.37536	17.2411	2.86135	18.4631	14.9403	4.3302						4	0.118019	0.517321	0.14249	0.212151	1.31874	2.79399	1.58167	0.146011	1.13404	1.95323
5	9.5891	2.77295	0.82799	2.15545	18.7568	19.0349	11.5693	26.7967	19.494	13.2843						5	1.66766	0.093229	1.10004	0.356203	2.32351	1.98855	6.97627	0.093843	5.63748
6	13.2298	1.7729	5.40651	3.11941	14.5168	6.3682	6.17557	43.3385	15.4216	1.50931						6	2.38443	0.198579	2.33594	0.027344	5.40168	1.78809	3.36808	-0.29874	4.96402
7	3.30072	8.82244	1.27439	1.02369	17.9949	8.13266	11.6436	41.046	14.1538							7	0.381994	0.373558	0.517746	-0.79026	1.99521	3.51677	3.65396	-0.75442	1.64202
8	4.32408	6.76891	2.08629	1.88148	6.93133	4.11686	6.34839	26.6497	18.2177							8	0.730502	0.658804	0.762128	0.334829	1.84423	1.78313	1.6253	1.09117	3.7247
9	2.13108	12.9441	1.11918	3.77316	13.6718			14.3241	18.7164							9	-0.10565	-0.40677	1.46834	1.01428	3.09038			0.16524	2.03919
10	3.79558	7.92562	1.5869	1.42624	16.3333			21.1533	13.9987							10	-0.07612	0.081468	0.709224	0.119429	3.56322			0.06084	2.58226
11	6.30106	6.03056	0.680229	1.92419	5.06603			12.9752	17.5183							11	3.20064	0.105199	1.28088	0.723197	1.58962			0.574835	6.32206
12	2.99463	20.3067	4.23408	2.16209	3.87537			12.5447	26.9365							12	0.686237	5.34645	2.73678	1.0934	0.402771			0.291	7.26504
13	5.42297	7.06227	1.53596	3.92967	12.3238			17.1154	10.6155							13	4.07217	2.88145	0.430299	0.827704	0.086162			0.097345	1.78056
14	8.57658	10.0687	10.2433	1.4265				15.627	12.027							14	2.76066	4.53709	2.67731	0.259551				0.53115	1.77805
15	10.3099	7.67757	5.24971	1.14064				12.8754	5.81737							15	4.25057	1.45432	2.19506	0.192219				0.81354	0.641241
16	12.5482	2.76354	8.16741	0.557498				11.5587	5.95441							16	6.66284	0.869079	2.96946	0.236683				-0.47057	1.64775
17	17.3099	3.14127	21.0214	0.756268				13.8352	6.01709							17	4.8294	0.632622	4.82533	-0.06744				0.557047	1.14774
18	2.88421	4.2222	5.79047	1.4519				11.0918	6.70771							18	0.221446	0.872184	1.81806	0.549148				0.851271	2.43321
19	12.5627		9.86451	0.646478				10.6857	5.63156							19	2.13589		3.46796	0.04756				0.342562	0.816932
20	4.64213		9.20312	0.722781				23.4974	29.2098							20	1.60097		2.49575	0.227013				0.412325	5.48473
21	14.7235		15.373	15.4717				13.9283	10.234							21	6.13013		5.78749	4.25249				0.918864	1.56166
22	8.61947		0.877428	7.23308				30.7428								22	2.38168		0.281996	1.77452				-0.21078
23	9.0715			1.40098				34.1805								23	1.65361			0.250319				0.415175
24	4.86551			9.84526				29.0052								24	0.281398			1.04446				0.113302
25	3.16567			11.2172												25	0.144494			2.41147
26	10.8405			14.0387												26	5.14529			2.93909
27	6.06466			13.5921												27	0.30216			3.36245
28	8.84766															28	1.56556
29	7.9205															29	1.23129
30	14.7761															30	1.75731
one-way ANOVA:																one-way ANOVA:
F (DFn,DFd)	F (9, 167) = 16.42															F (DFn,DFd)	F (9, 165) = 6.431
Dunnet`s multiple comparison test:																Dunnet`s multiple comparison test:
adjusted P value		0.9998	0.9131	0.2276	0.1979	0.0143	>0.9999	<0.0001	0.0095	0.8921						adjusted P value		0.915	0.9997	0.0597	0.9925	0.9724	0.0451	0.0008	0.4334	0.9998
Figure S8C
	desensitization tau, ms								Equilibrium current, %								Resensitization, %
	GluA1i_γ8								GluA1i_γ8								GluA1i_γ8
Replicate	WT	+JNJ-118	R541A	+JNJ-118	F542A	+JNJ-118		Replicate	WT	+JNJ-118	R541A	+JNJ-118	F542A	+JNJ-118		Replicate	WT	+JNJ-118	R541A	+JNJ-118	F542A	+JNJ-118
1	16.0806	6.04274	16.5852	8.0425	14.3066	7.282		1	9.0715	2.33906	26.6497	14.3731	19.494	5.80834		1	1.65361	0.449151	1.09117	-0.47653	5.63748	0.793408
2	8.01089	6.16406	11.0797	7.38361	19.6683	7.87244		2	4.86551	2.97987	14.3241	8.78113	15.4216	4.68229		2	0.281398	0.22813	0.16524	0.94007	4.96402	1.10102
3	6.97389	6.41226	15.1789	8.3045	16.4672	8.11807		3	3.16567	2.7338	21.1533	11.2338	13.9987	5.62633		3	0.144494	-0.359542	0.06084	0.768979	2.58226	0.86216
4	8.68401	7.15304	14.5695	7.14861	15.8003	9.47835		4	10.8405	7.41439	12.9752	5.47467	17.5183	8.41049		4	5.14529	0.728855	0.574835	0.751838	6.32206	1.3623
5	7.98492	6.88986	14.6888	6.32219	19.035	10.5565		5	6.06466	4.24679	12.5447	5.65667	26.9365	10.7644		5	0.30216	0.135878	0.291	0.061879	7.26504	1.97809
6	10.4586	5.58386	13.6237	7.41132				6	8.84766	2.85076	17.1154	9.41373				6	1.56556	0.292803	0.097345	1.32197
7	9.16021	6.10637						7	7.9205	3.81412						7	1.23129	0.94267
8	13.8026	6.57431						8	14.7761	4.79781						8	1.75731	0.339997
paired t-test:								paired t-test:								paired t-test:
t		3.179		9.428		8.91		t		3.877		8.443		7.957		t		2.324		0.4465		6.374
df		7		5		4		df		7		5		4		df		7		5		4
P (two-tailed)		0.0155		0.0002		0.0009		P (two-tailed)		0.0061		0.0004		0.0014		P (two-tailed)		0.0531		0.6739		0.0031
	desensitization tau, ms								Equilibrium current, %								Resensitization, %
	GluA1i_γ8								GluA1i_γ8								GluA1i_γ8
Replicate	WT	+LY-481	R541A	+LY-481	F542A	+LY-481		Replicate	WT	+LY-481	R541A	+LY-481	F542A	+LY-481		Replicate	WT	+LY-481	R541A	+LY-481	F542A	+LY-481
1	7.25112	4.30607	8.22924	5.44121	8.99266	6.4917		1	6.56774	1.33597	15.627	8.03427	10.6155	6.08958		1	1.16468	0.432498	0.53115	-0.73756	1.78056	0.256796
2	6.33931	3.63378	7.18377	4.91055	13.8178	7.12075		2	2.40202	0.696646	12.8754	5.65117	12.027	3.94779		2	0.506312	0.096141	0.81354	-0.01813	1.77805	0.365281
3	6.69206	4.84041	6.32529	4.52445	8.71346	5.91941		3	5.49403	3.00904	11.5587	5.51627	5.81737	2.33903		3	0.645743	-0.46082	-0.47057	-0.95934	0.641241	0.027031
4	14.7912	7.65835	8.19148	5.22873	8.54337	5.88438		4	12.5482	2.73605	13.8352	7.42694	5.95441	2.23658		4	6.66284	0.494087	0.557047	1.70088	1.64775	0.111015
5	14.8755	5.78893	6.48691	5.00511	8.32282	5.52816		5	17.3099	2.94474	11.0918	6.63039	6.01709	2.5859		5	4.8294	-0.10879	0.851271	0.509719	1.14774	0.135067
6	6.69338	5.03244	6.32587	5.14096	12.6176	4.08932		6	2.88421	0.904477	10.6857	7.66449	6.70771	2.12381		6	0.221446	-0.5198	0.342562	-0.56671	2.43321	0.435974
7	10.5677	7.75886	13.4465	5.67811	14.7699	4.53468		7	12.5627	5.73719	23.4974	9.13118	5.63156	0.539707		7	2.13589	0.296265	0.412325	0.288861	0.816932	1.19256
8			12.846	5.52158	23.732	7.17236		8			13.9283	3.91644	29.2098	3.91292		8			0.918864	-0.36764	5.48473	0.062002
9			26.5631	6.53271	13.7281	5.03663		9			30.7428	9.44101	10.234	1.34066		9			-0.21078	0.195442	1.56166	-0.51712
10			25.5593	5.25048				10			34.1805	6.78381				10			0.415175	-0.03559
11			26.5214	4.95565				11			29.0052	5.79388				11			0.113302	0.233687
paired t-test:								paired t-test:								paired t-test:
t		3.692		3.241		4.303		t		3.408		4.705		3.207		t		2.607		1.359		3.194
df		6		10		8		df		6		10		8		df		6		10		8
P (two-tailed)		0.0102		0.0089		0.0026		P (two-tailed)		0.0144		0.0008		0.0125		P (two-tailed)		0.0403		0.1282		0.0127
	desensitization tau, ms								Equilibrium current, %								Resensitization, %
	GluA1i_γ8								GluA1i_γ8								GluA1i_γ8
Replicate	WT	+JNJ-059	R541A	+JNJ-059	F542A	+JNJ-059		Replicate	WT	+JNJ-059	R541A	+JNJ-059	F542A	+JNJ-059		Replicate	WT	+JNJ-059	R541A	+JNJ-059	F542A	+JNJ-059
1	6.27654	5.06803	19.2662	7.74705	7.21143	5.71761		1	2.60125	1.68513	20.979	8.60389	2.69466	1.63407		1	0.118019	-0.524646	0.292414	0.257181	1.18364	0.46819
2	9.93677	5.7422	21.6936	10.5411	13.3455	4.80479		2	9.5891	3.09929	34.3325	19.3988	10.4318	2.35655		2	1.66766	0.878447	0.355989	-0.80171	1.11221	-0.31681
3	12.685	6.63915	19.2898	8.99203	12.8857	5.81272		3	13.2298	4.07995	28.7478	19.1496	19.0446	8.76751		3	2.38443	-0.032473	-0.38816	-1.93219	2.53912	0.787839
4	7.05575	6.10766	13.07	7.6835	14.5657	6.61085		4	3.30072	2.58151	18.4631	6.81005	14.9403	4.35046		4	0.381994	-0.100776	0.146011	-0.25542	1.13404	0.449415
5	9.36583	5.43541	19.9968	10.0322	23.6688	14.6084		5	4.32408	1.86433	26.7967	14.0521	14.1538	9.00761		5	0.730502	-0.169275	0.093843	-0.01856	1.64202	1.25548
6	6.30484	5.93523	20.7634	9.41468	27.4226	13.7066		6	2.13108	2.57308	43.3385	22.2957	18.2177	10.4999		6	-0.10565	-0.431175	-0.29874	0.747133	3.7247	1.64781
7	7.06731	6.7243	31.1644	10.8805	23.6939	11.9368		7	3.79558	3.27333	41.046	22.8815	18.7164	12.2167		7	-0.07612	0.0633087	-0.75442	-0.04104	2.03919	3.08135
paired t-test:								paired t-test:								paired t-test:
t		2.846		6.802		5.831		t		2.082		9.497		5.702		t		2.555		0.6065		2.181
df		6		6		6		df		6		6		6		df		6		6		6
P (two-tailed)		0.0293		0.0005		0.0011		P (two-tailed)		0.0825		<0.0001		0.0013		P (two-tailed)		0.0432		0.5664		0.072

## Sheet: Figure S9
Figure S9A
	desensitization tau, ms versus Time, s					Equilibrium current, % versus Time, s					Resensitization, % versus Time, s					desensitization tau, ms versus Time, s					Equilibrium current, % versus Time, s					Resensitization, % versus Time, s
		GluA2iQ_γ8, JNJ-059					GluA2iQ_γ8, JNJ-059					GluA2iQ_γ8, JNJ-059					GluA2iQ_γ8, JNJ-118					GluA2iQ_γ8, JNJ-118					GluA2iQ_γ8, JNJ-118
	Time, s	Mean	SEM	n		Time, s	Mean	SEM	n		Time, s	Mean	SEM	n		Time, s	Mean	SEM	n		Time, s	Mean	SEM	n		Time, s	Mean	SEM	n
	0	40.114	5.6201	8		0	30.01	3.33674	8		0	5.73619	1.25747	8		0	37.6275	2.99826	8		0	32.8512	4.23912	8		0	7.3544	1.05181	8
	5	42.0815	5.9544	8		5	30.3133	2.99639	8		5	4.62843	1.20964	8		5	36.729	2.38035	9		5	31.27	3.72151	9		5	6.99338	1.04372	9
	10	42.8079	5.71691	8		10	29.9611	2.86464	8		10	4.60087	1.1762	8		10	34.9801	2.27489	9		10	31.434	3.8962	9		10	6.65176	1.18892	9
	15	45.0652	6.22377	8		15	29.9894	2.62831	8		15	4.14702	1.1216	8		15	35.2568	3.20673	9		15	31.2228	3.6544	9		15	6.16042	1.13244	9
	20	44.599	6.2826	8		20	30.1367	2.86879	8		20	4.07488	0.919716	8		20	35.0457	2.88777	9		20	31.0469	3.64284	9		20	6.49869	1.03382	9
	25	45.1725	5.67945	8		25	29.7681	2.85475	8		25	3.9608	1.08682	8		25	34.3748	2.73202	9		25	29.8059	3.55081	9		25	7.34634	1.2682	9
	30	46.0976	5.98802	8		30	29.8963	2.85979	8		30	3.89924	1.27238	8		30	35.219	2.99256	8		30	29.7721	3.43428	9		30	7.21883	1.36191	9
	35	45.6981	5.87899	8		35	29.8857	2.79312	8		35	3.92499	1.30476	8		35	34.3128	2.37318	9		35	29.3353	3.39487	9		35	6.20549	1.38033	9
	40	45.1059	5.58446	8		40	29.7455	2.84845	8		40	3.40419	1.03379	8		40	33.892	3.31142	9		40	28.1854	3.37954	9		40	6.76118	1.43271	9
	45	47.2662	6.64751	8		45	29.6129	2.77303	8		45	3.76994	1.14288	8		45	35.0017	3.12358	9		45	27.9435	3.29296	9		45	7.09158	1.28878	9
	50	44.9384	5.69738	8		50	29.5633	3.01129	8		50	3.41461	1.14332	8		50	36.347	3.42465	9		50	28.1064	3.34018	9		50	6.18186	1.24725	9
	55	45.8387	5.78847	8		55	29.3937	3.09831	8		55	3.53215	1.11406	8		55	35.0484	3.7901	9		55	28.1685	3.2159	9		55	6.13779	1.54751	9
	60	46.5163	5.86844	8		60	29.501	3.20505	8		60	3.53821	1.06227	8		60	34.4942	3.05234	9		60	27.7241	3.2897	9		60	6.3229	1.3146	9
	65	46.9223	5.8879	8		65	29.4752	3.26927	8		65	2.99401	1.00353	8		65	32.8184	2.94983	7		65	29.4473	2.94558	8		65	6.51081	1.39674	7
	70	46.547	5.71366	8		70	29.4264	3.25171	8		70	2.92751	1.10223	8		70	36.3006	3.5583	9		70	27.1516	3.15114	9		70	6.25466	1.39758	9
	75	46.7839	6.46205	8		75	29.3593	3.36158	8		75	3.13061	1.12235	8		75	35.5382	3.09157	9		75	26.0904	3.32978	9		75	6.83614	1.50043	9
	80	47.2907	6.17935	8		80	27.9306	3.0521	8		80	1.70105	0.509782	8		80	32.3417	3.27999	9		80	21.1711	2.64495	9		80	6.35315	1.79882	9
	85	48.6514	5.87005	8		85	26.9339	3.06461	8		85	1.35896	0.657579	8		85	31.2316	3.29013	9		85	19.8356	1.86142	9		85	4.20718	1.75553	9
	90	50.9048	5.84011	8		90	25.9204	2.97015	8		90	1.21976	0.397549	8		90	32.114	3.26676	9		90	18.6445	2.03618	9		90	3.82176	1.09688	9
	95	52.6673	6.36195	8		95	25.8759	3.03471	8		95	0.389038	0.280569	8		95	29.2119	3.62858	9		95	17.535	2.25404	9		95	3.72628	0.856862	9
	100	54.0516	6.72976	8		100	26.1308	2.96347	8		100	0.207462	0.49045	8		100	32.0908	4.20916	9		100	17.3088	2.22397	9		100	3.00701	0.734843	9
	105	60.1738	7.22284	8		105	26.9821	2.9471	8		105	-0.279104	0.393381	8		105	31.2646	4.2193	9		105	17.293	2.21591	9		105	3.17123	0.807693	9
	110	61.0487	6.88162	8		110	27.5492	2.93793	8		110	-0.510618	0.616562	8		110	30.622	3.89493	9		110	17.3001	2.15007	9		110	2.92537	0.815802	9
	115	61.589	6.69625	8		115	28.6972	2.90589	8		115	-1.06841	0.478924	8		115	30.0396	3.6211	9		115	17.0775	2.21097	9		115	2.91997	0.791033	9
	120	62.3159	7.02092	8		120	29.1041	2.81153	8		120	-1.08331	0.682978	8		120	30.7463	3.94881	9		120	16.6996	2.37085	9		120	3.33544	0.983321	9
	125	62.7739	5.95018	8		125	29.4323	2.85267	8		125	-1.30213	0.681228	8		125	31.9991	4.09041	9		125	16.649	2.24482	9		125	3.13436	0.760882	9
	130	63.7155	6.71658	8		130	29.9533	2.76351	8		130	-1.45507	0.63406	8		130	29.8193	4.02406	9		130	16.5377	2.30974	9		130	3.58531	0.725836	9
	135	67.1779	6.16357	8		135	30.1676	2.87937	8		135	-1.22904	0.870459	8		135	30.1815	3.59315	9		135	16.8055	2.41841	9		135	2.54204	0.748465	9
	140	66.7368	6.09277	8		140	30.618	2.9399	8		140	-1.5689	0.896958	8		140	30.8797	4.18281	9		140	16.3095	2.36179	9		140	2.7085	0.88109	9
	145	68.6507	7.17531	8		145	30.2531	2.83922	8		145	-1.33008	0.685178	8		145	29.5177	4.07406	9		145	16.1916	2.381	9		145	2.81219	0.642558	9
	150	68.7967	7.04107	8		150	30.5728	2.80571	8		150	-1.27713	0.880856	8		150	29.4763	3.94355	9		150	16.2182	2.3929	9		150	2.63859	0.709285	9
	155	67.8786	6.68211	8		155	30.9943	2.77004	8		155	-1.54496	0.65768	8		155	29.8552	4.05802	9		155	16.041	2.42532	9		155	3.00657	0.607357	9
	160	67.343	6.33577	8		160	31.0259	2.75963	8		160	-1.50891	0.765626	8		160	29.8214	4.28545	9		160	16.0947	2.42182	9		160	2.71741	0.721735	9
	165	69.2378	6.49319	8		165	30.9452	2.7322	8		165	-1.65194	0.761352	8		165	29.0835	3.79757	9		165	16.2569	2.5185	9		165	2.9118	0.79302	9
	170	69.2999	6.45047	8		170	31.1424	2.92794	8		170	-1.84843	0.8436	8		170	30.7403	3.58874	9		170	16.7818	2.5408	9		170	2.4526	0.752001	9
	175	67.8835	6.30946	8		175	31.2776	2.915	8		175	-1.8518	0.893122	8		175	32.4871	4.16771	9		175	16.3672	2.57626	9		175	2.71935	0.784185	9
	180	71.6286	7.70301	8		180	31.3811	2.77801	8		180	-1.64003	0.84556	8		180	30.7053	4.27952	9		180	15.8858	2.5441	9		180	2.85635	0.736574	9
	185	68.2371	6.35691	8		185	31.1773	2.781	8		185	-1.88326	0.815807	8		185	29.0393	4.23537	9		185	16.0038	2.70895	9		185	3.14301	0.682421	9
	190	66.6483	7.02933	8		190	31.92	2.79448	8		190	-1.84714	0.763293	8		190	27.7972	4.6909	9		190	16.3647	2.5678	9		190	2.4239	0.593415	9
	195	69.2757	5.96634	8		195	31.6006	2.87459	8		195	-1.78577	0.864401	8		195	28.4126	4.21867	9		195	16.5253	2.56229	9		195	1.89218	0.779647	9
	200	70.349	6.35804	8		200	31.7434	2.84542	8		200	-1.71318	0.839206	8		200	29.6905	3.92535	9		200	16.3005	2.73154	9		200	2.72821	0.635804	9
	205	72.2341	7.19349	8		205	31.9496	2.89587	8		205	-1.57116	0.958921	8		205	28.38	3.98924	9		205	16.4742	2.57109	9		205	2.42966	0.803456	9
	210	71.8905	6.88416	8		210	32.132	2.97101	8		210	-1.66007	0.952966	8		210	27.848	3.85248	9		210	16.5077	2.70215	9		210	2.21147	0.556437	9
	215	72.1216	6.4449	8		215	32.4369	3.04627	8		215	-1.54638	0.875973	8		215	28.8821	4.15398	9		215	16.517	2.54373	9		215	2.59776	0.674302	9
	220	71.029	5.68484	8		220	32.807	3.24148	8		220	-1.73848	0.769332	8		220	30.4081	4.11625	9		220	16.8819	2.62374	9		220	1.99592	0.680074	9
	225	69.9804	6.35647	8		225	32.863	3.15854	8		225	-1.62151	0.748796	8		225	28.5647	3.91321	9		225	16.7467	2.63571	9		225	2.79612	0.975562	9
	230	69.9279	8.62679	7		230	30.9247	2.78546	7		230	-0.958413	0.483505	7		230	27.7369	3.96788	9		230	16.6495	2.57815	9		230	3.2733	0.845958	9
	235	70.4748	8.13035	7		235	31.0567	2.98194	7		235	-1.11166	0.230388	7		235	29.5395	4.53119	9		235	16.9893	2.57239	9		235	2.70481	0.848216	9
	240	69.8519	6.95695	7		240	31.054	3.1016	7		240	-0.682157	0.424586	7		240	29.6532	4.25971	9		240	17.229	2.65196	9		240	2.91889	0.784291	9
Figure S9B
		Normalized peak current					Equilibrium current, %								Resensitization, %
		GluA2iQ_γ8					GluA2iQ_γ8								GluA2iQ_γ8
	Replicate	JNJ-118	LY-481	JNJ-059		Replicate	control	+JNJ-118	control	+LY-481	control	+JNJ-059		Replicate	control	+JNJ-118	control	+LY-481	control	+JNJ-059
	1	0.804385	0.972023	0.935478		1	22.0122	16.1643	11.3514	5.69757	34.0286	33.1253		1	7.89704	5.16379	7.86892	0.222372	2.70972	-0.69833
	2	0.828064	0.87109	0.909175		2	16.1721	8.44481	12.0598	4.88951	32.6406	31.0392		2	1.75575	3.03281	8.10563	-0.147639	0.228464	-0.75672
	3	1.06955	1.04163	0.94358		3	18.4617	9.00991	46.4208	25.573	26.2089	29.7891		3	7.64983	0.593095	3.24113	-0.32788	1.5188	0.307071
	4	0.717231	1.04422	0.98475		4	24.3987	15.7794	57.3787	21.2586	34.2528	32.4258		4	2.63611	1.7854	7.96216	-0.88212	2.0479	-1.11644
	5	0.959351	0.873182	0.926917		5	43.4055	13.6209	42.6958	30.6258	30.5684	46.4871		5	14.1535	6.00309	4.23594	-0.762139	4.28419	-6.45967
	6	0.916761	1.024	0.814866		6	26.9337	16.6249	32.5317	25.212	9.65577	19.8395		6	8.13432	5.52554	2.21552	0.0756015	1.59156	-0.92204
	7	0.875135	0.908883	0.983508		7	38.4545	30.9801	14.7115	10.3214	31.2584	27.5989		7	3.06316	-0.074197	1.90866	0.169282	5.50659	-0.54078
	8	0.698662	0.794872	0.809728		8	27.9666	14.7041	34.6735	9.86506	37.4603	29.8004		8	7.16257	1.73916	7.99405	-0.412797	9.71105	-2.5436
	9	0.786008	0.737085	1.02649		9	36.3044	25.3393	45.8887	10.3867				9	7.76657	4.27564	6.74092	-0.323307
	10			0.856089
	11			0.960884
	one-sample t-test:					paired t-test:								paired t-test:
	t	3.781	2.213	3.64		t		4.793		4.046		0.6373		t		3.644		6.277		3.318
	df	8	8	10		df		8		8		7		df		8		8		7
	P (two-tailed)	0.0054	0.0578	0.0045		P (two-tailed)		0.0014		0.0037		0.5442		P (two-tailed)		0.0065		0.0002		0.0128
Figure S9C
		Normalized peak current					Equilibrium current, %								Resensitization, %								Desensitization tau, ms
		GluA2iQ_γ8 + JNJ-059					GluA2iQ_γ8								GluA2iQ_γ8								GluA2iQ_γ8
	Replicate	WT	Y523A	M527A		Replicate	WT	+JNJ-059	Y523A	+JNJ-059	M527A	+JNJ-059		Replicate	WT	+JNJ-059	Y523A	+JNJ-059	M527A	+JNJ-059		Replicate	WT	+JNJ-059	Y523A	+JNJ-059	M527A	+JNJ-059
	1	0.935478	1.01069	1.00917		1	34.0286	33.1253	42.7215	45.5413	12.0309	20.3935		1	2.70972	-0.69833	1.64365	-4.0361	7.08903	0.189839		1	63.4406	85.6468	54.8816	79.1955	38.4806	52.3787
	2	0.909175	0.933667	0.744394		2	32.6406	31.0392	29.9198	32.5404	30.6544	35.2396		2	0.228464	-0.75672	1.68666	0.685817	0.121739	0.473558		2	66.8768	75.7778	39.8706	45.9517	70.6382	78.2602
	3	0.94358	0.984722	0.98604		3	26.2089	29.7891	45.2305	40.9355	11.6823	12.2288		3	1.5188	0.307071	8.10089	-3.95476	-0.11624	0.474322		3	50.1411	70.5958	43.8617	64.3256	30.3755	41.5465
	4	0.98475	1.01763	0.580634		4	34.2528	32.4258	18.834	29.6023	55.1655	64.3205		4	2.0479	-1.11644	3.6594	-2.79125	-1.28259	-1.55085		4	59.1872	85.8831	33.7232	54.9476	84.9798	108.673
	5	0.926917	0.927154	0.842656		5	30.5684	46.4871	30.9577	43.4617	31.229	39.1338		5	4.28419	-6.45967	4.6696	-3.44403	0.708487	-0.50309		5	44.9841	83.1342	39.1091	70.9967	64.0566	90.8932
	6	0.814866				6	9.65577	19.8395						6	1.59156	-0.92204						6	21.1076	39.5144
	7	0.983508				7	31.2584	27.5989						7	5.50659	-0.54078						7	36.2313	55.0314
	8	0.809728				8	37.4603	29.8004						8	9.71105	-2.5436						8	28.4023	56.9541
	9	1.02649
	10	0.856089
	11	0.960884
	one-sample t-test:					paired t-test:								paired t-test:								paired t-test:
	t	3.64	1.331	2.109		t		0.6373		1.6		3.833		t		3.318		3.716		1.071		t		7.485		4.955		4.509
	df	10	4	4		df		7		4		4		df		7		4		4		df		7		4		4
	P (two-tailed)	0.0045	0.2539	0.1027		P (two-tailed)		0.5442		0.1849		0.0186		P (two-tailed)		0.0128		0.0206		0.3444		P (two-tailed)		0.0001		0.0077		0.0107
